# Supplementary material for: Genome-wide identification and expression profile analysis of trihelix transcription factor family genes in response to abiotic stress in sorghum [Sorghum bicolor (L.) Moench]
Source: BMC Genomics. 2021 Oct 14;22:738. doi: 10.1186/s12864-021-08000-7 (PMC8515681; doi:10.1186/s12864-021-08000-7)
Supplement: Supplementary file 1 — Additional file 1 Table S1. List of the 40 SbTH genes identified in this study. (XLS 143 kb) [file 12864_2021_8000_MOESM1_ESM.xls]

## Sheet: Trihelix gene information
Supplementary Table 1 List of the 40 SbTH genes identified in this study.
Gene	Gene ID	Protein length	Mw(KDa)	pI	Location	Domain	Predicted Subcellular location（W）	Group	Exons
Sbtrihelix1	transcript:EER93695	360	39485.9	6.07	1	Myb_DNA-bind_4	Nuclear	SH4	2
Sbtrihelix2	transcript:EER91374	807	85117.1	6.23	1	GT1、Myb_DNA-bind_4	Nuclear	GT2	3
Sbtrihelix3	transcript:EER94471	322	34272.6	9.48	1	Myb_DNA-bind_4	Nuclear	SIP1	1
Sbtrihelix4	transcript:OQU92764	260	27737.5	10.41	1	Myb_DNA-bind_4	Chloroplast	SIP1	1
Sbtrihelix5	transcript:OQU92765	205	22681.9	10.07	1	Myb_DNA-bind_4	Nuclear	SIP1	2
Sbtrihelix6	transcript:KXG40355	781	82009.9	6.26	1	GT1、Myb_DNA-bind_4	Nuclear	GT2	3
Sbtrihelix7	transcript:OQU88322	330	36922	8.94	2	GT1	Nuclear		1
Sbtrihelix8	transcript:KXG35230	318	35033.9	8.82	2	GT1	Nuclear	GTSb8	4
Sbtrihelix9	transcript:KXG36174	337	36556.3	8.2	2	Myb_DNA-bind_4	Nuclear	SIP1	2
Sbtrihelix10	transcript:KXG36476	296	33133.8	6.57	2	GT1	Nuclear	GTSb8	2
Sbtrihelix11	transcript:KXG32411	529	57103.8	6.19	3	Myb_DNA-bind_4	Nuclear	GT γ	1
Sbtrihelix12	transcript:EES03423	317	34638.1	9.67	3	Myb_DNA-bind_4	Nuclear	SIP1	1
Sbtrihelix13	transcript:OQU87430	351	39039.7	8.6	3	Myb_DNA-bind_4	Nuclear	SIP1	1
Sbtrihelix14	transcript:OQU88149	300	31729.7	8.93	3	GT1、Myb_DNA-bind_4	Nuclear	SH4	2
Sbtrihelix15	transcript:EES06104	740	78466.6	5.88	4	GT1、Myb_DNA-bind_4	Nuclear	GT2	2
Sbtrihelix16	transcript:KXG29480	382	43854.3	6.88	4	GT1	Nuclear	GTSb8	3
Sbtrihelix17	transcript:KXG29583	386	40862.6	4.42	4	Myb_DNA-bind_4	Nuclear	SH4	2
Sbtrihelix18	transcript:EES04665	875	96291.8	9.04	4	Myb_DNA-bind_4	Chloroplast	GT1	17
Sbtrihelix19	transcript:OQU84524	403	44720	8.75	4	GT1、Myb_DNA-bind_4	Nuclear	GT1	5
Sbtrihelix20	transcript:KXG30289	349	37496.6	5.21	4	Myb_DNA-bind_4	Chloroplast	SH4	3
Sbtrihelix21	transcript:EES05214	409	46180.1	6.1	4	Myb_DNA-bind_4	Nuclear	GT γ	1
Sbtrihelix22	transcript:KXG30464	422	44890.5	7.88	4	Myb_DNA-bind_4	Nuclear	SIP1	1
Sbtrihelix23	transcript:EES05815	720	76747.9	5.59	4	GT1、Myb_DNA-bind_4	Extracellular	GT2	3
Sbtrihelix24	transcript:OQU82934	388	44425.7	6.23	5	Myb_DNA-bind_4	Nuclear	GT γ	1
Sbtrihelix25	transcript:KXG28676	296	33062.8	7.28	5	GT1	Nuclear	GTSb8	2
Sbtrihelix26	transcript:KXG26156	359	38999	5.65	6	Myb_DNA-bind_4	Nuclear	SH4	3
Sbtrihelix27	transcript:OQU81487	461	49070.2	8.49	6	Myb_DNA-bind_4	Nuclear	SIP1	6
Sbtrihelix28	transcript:EES12241	408	43139	6.24	6	Myb_DNA-bind_4	Nuclear	SIP1	1
Sbtrihelix29	transcript:EES11021	382	41888.6	6.14	6	GT1、Myb_DNA-bind_4	Nuclear	GT1	5
Sbtrihelix30	transcript:OQU82048	747	80402	5.89	6	GT1、Myb_DNA-bind_4	Nuclear	GT2	3
Sbtrihelix31	transcript:OQU82063	207	22721	11.19	6	Myb_DNA-bind_4	Nuclear	SIP1	1
Sbtrihelix32	transcript:EES12791	271	31996.9	7.73	6	Myb_DNA-bind_4	Nuclear	GT1	2
Sbtrihelix33	transcript:KXG27398	387	41381.5	9.68	6	Myb_DNA-bind_4	Chloroplast	SH4	2
Sbtrihelix34	transcript:KXG24353	284	33002.7	6.73	7	GT1	Nuclear		2
Sbtrihelix35	transcript:EES15479	316	35390.3	5.55	7	Myb_DNA-bind_4	Nuclear	SIP1	1
Sbtrihelix36	transcript:EES15712	447	50692.5	6.08	8	Myb_DNA-bind_4	Nuclear	GT γ	1
Sbtrihelix37	transcript:EES15806	413	44940.7	9.03	8	GT1	Nuclear		3
Sbtrihelix38	transcript:KXG23789	302	34737.4	8.99	8	GT1	Chloroplast	GTSb8	4
Sbtrihelix39	transcript:OQU77324	358	39168.2	5.96	9	GT1、Myb_DNA-bind_4	Nuclear	GT1	1
Sbtrihelix40	transcript:EES18672	347	37155.9	9.89	9	Myb_DNA-bind_4	Nuclear	SIP1	1

## Sheet: Trihelix gene sequences
Supplementary Table 1 List of the 40 SbTH genes identified in this study
Gene	Gene ID	Sequence Type	Sequences
SbTrihelix001	transcript:EER93695	CDS	ATGGACGACACCATAGGCGGCAACCGTGGCCTGCTCGGCCAAGCGCGAGACGACGAGCAGGCCAGGAACGTCGTGGTCGTCGGCGCCGGTGCCCTGACTGTGGCGAGGGACTACCAGAGGGGGAACTGGACGCTGCCGGAGACGATGCTGCTGATCGAGGCCAAGCGGAAGGTGCACGAGGAGCGGCACCCGGGGGACCAAGGCCTGGCGCGGTGGCGCTGGGTCGAGGACTACTGCTGGCGAGCCGGCTGCCGGCGCAGCCAGAACCAGTGTAACGACCGCTGGGACAACCTCATGCGGGACTACAAGAAGGTGCGCGCGTACGAGCTCAGCGGCGCTGGGGCCGGTGCCGGCGGCAGAGCGCCCAGCTACTGGGTGATGGGCAGGGTGGAGAGGAAG…
SbTrihelix001	transcript:EER93695	Protein	MDDTIGGNRGLLGQARDDEQARNVVVVGAGALTVARDYQRGNWTLPETMLLIEAKRKVHEERHPGDQGLARWRWVEDYCWRAGCRRSQNQCNDRWDNLMRDYKKVRAYELSGAGAGAGGRAPSYWVMGRVERKERGLPSNLLREIYDAMGEVIERRMSMGCAGSSGGPGAAFTAAASSSSLLDVPMQASPLAQVLPRPLLPLEQETHGHSSPESPEKKRRRPSLDELRPGSSTPLAPGTHGHRQEQGRHREEEDEEEDDESSEAEYSDGDDDYNVLSGAIGRCAAILSEALESREAAEERRHREVMAVEERRGRARQARREAGEQCVAGLAAAVNQLAGSMLALAAAKHKDKGGGPAARK*
SbTrihelix002	transcript:EER91374	CDS	ATGCAGCAGCAGCAGCACGGGGGAGGAGGAGGAGGCGGCGGCGGTGGTGGTGGAGGCCCAGCGCAGCAGTTCGGCGCACAGCAGGTGGAGATGCCGCCGCCATTCTCGCCGGCCGGCGGGGCCAGTCAGCGGATCTCGCTGGCGGAGGCGCCGTCGCCCATCAGCAGCCGGCCGCCGGCGTCGTCGTCGGCGCCGGCGCAGCAGTACGACGAGCTCGGCGCTTCCGGCGCCGGCGCCGTCCTGGGCTTCGACGCCGAGGGCCTGGCCGCCGCAGCAGCCGGCGAGGAGGGCGCCAGCGGCGGCTCCGCGGGCAACCGGTGGCCCCGGCAGGAGACGCTGGAGCTGCTCAAGATCCGGTCGGACATGGACGCCGCCTTCCGGGACGCCACCCTCAAGGGC…
SbTrihelix002	transcript:EER91374	Protein	MQQQQHGGGGGGGGGGGGGPAQQFGAQQVEMPPPFSPAGGASQRISLAEAPSPISSRPPASSSAPAQQYDELGASGAGAVLGFDAEGLAAAAAGEEGASGGSAGNRWPRQETLELLKIRSDMDAAFRDATLKGPLWEQVSRKLADKGYSRSAKKCKEKFENVHKYYKRTKESRAGRNDGKTYRFFTQLEALHGTGGAAPASSVASQVPPAGPSAVRVPAEPPPAVLAGGVGMPTMGYPSFSTSNTEDYTDEDDSDDEGTQELVGGGGGGADERGKRKRVSEGGASAAGGGSGKMMRFFEGLMKQVMERQEAMQQRFLEAIEKREQDRMIREEAWRRQEMTRLAREQEILAQERAMAASRDAAVLSFIQKITGQTIPMPSIAAPTINAMPPPPPSHPKPP…
SbTrihelix003	transcript:EER94471	CDS	ATGTCTTCCTCGTCCTCCGACGCGGCCAGGGACGACGTCGTCTCATCTCCCGACCTGCCCCCTCTGGCGGCGCCCGTCGCCGCGGCGGCGGCTGCGGCCGCGGCAGCCGCCTCCTCGGGGGGAGGCTTAGGGCTCGGGGGCGGGGGCTCCGGCCGGAGGCTGCCGCCGCCGTGCTGGACGCACGAGGAGACCCTCGCGCTCATCGAGGCGTACCGCGACAGGTGGGAGCGGCTGCGGAAGGGCAACCTGCGGGCCGCGGACTGGGACGACGTGGCCAACACCGTCACCGCGCGCTGCGGGCGGTTCCCCACCGCCACGCACAAGTCCGGCGTGCAGTGCCGCCACAAGATCGAGAAGCTTCGGAAGCGATACCGCGCTGAGCGGTCGCGCTCCGCGGGG…
SbTrihelix003	transcript:EER94471	Protein	MSSSSSDAARDDVVSSPDLPPLAAPVAAAAAAAAAAASSGGGLGLGGGGSGRRLPPPCWTHEETLALIEAYRDRWERLRKGNLRAADWDDVANTVTARCGRFPTATHKSGVQCRHKIEKLRKRYRAERSRSAGRSKGPKWPFFPLLHDLAGGGVPDPSPNAIVKIKTKGPAPPGSPPSPVSSPSSSEEGVRSRSLHGLISNGGAGSGLRFTIPKASRTKPAAVAAVKPERSGGVEDDAESEAMAEVAAALRAVGEGFLRMEERRLELSLQMEKERMESEMKRTQTMLDAQQLFLEAFLGKQQQQQQHKKARVSPPSDAMEED*
SbTrihelix004	transcript:OQU92764	CDS	ATGTCGTCGTCGTCGTCGCGCCGCCGCCCGCCGCCGCCGCCGCCGGCGTGGACGCCCGAGCCGTGGAGCGACGGGGAGACGTCCGCGCTGCTCGACGCGTGGGGCCCGCGCCACCTCCGCGCGCGCGGCGGCGCGCTCCGTCCCGCCGACTGGCGGGCCTGCGCCGACGCCGTCACCTCCCGCCGCGCCGCGGCCGGCCGGGCCCCGCGCACCGTCGACCAGTGCAAGAACCGCCTGGATTACCTCAAGAAGCGCCTCAGGGCCGAGCGCTCCAGGCCCAAGGGGGCCCCGCCGACGCCCCCGCCGGTCTCGGGCTGGCTCGACCGCCTCCGCGCGCTGCTGCACCTCGCCCCCTCCGCGCCTCCAGGGTTCGCGCACCGTCTCCGCGCCAAAACGACG…
SbTrihelix004	transcript:OQU92764	Protein	MSSSSSRRRPPPPPPAWTPEPWSDGETSALLDAWGPRHLRARGGALRPADWRACADAVTSRRAAAGRAPRTVDQCKNRLDYLKKRLRAERSRPKGAPPTPPPVSGWLDRLRALLHLAPSAPPGFAHRLRAKTTKVQVKEDDDEKASGGAPLPRCWPPVPKRPRTAVALSPLSAASGDHPGGGGKSCTGVAAALDRLAGTYERVEAAKQREATRLEERRLEAMRDLEIERMRLLVDVAVTASVGVDGAAAAAAATTAGGDF*
SbTrihelix005	transcript:OQU92765	CDS	ATGAATGTTTGTGCAAGAAGCTTCCCGCCACCGCCGGAGAGTGCCTCCGGGAACTGGAGCGACGGCGAGACGGCGCGACTCATCGACGCGTGGGGCCCCGTCCACCTGCGCCGCCGCCCGCGGGGCCTCCGCCTGGAGGAGTGGCGCGCCGCGGCCAGGGCCGTGAACGCCCACCGCGCCGCCGCGGGGCGCCGCTTCAACCGCACCCGCGTCCAGTGCCAGACCCGCGTCCGCACCCTCAAGCAGCGGTACAAGGAGGAGCTCCTGAAGCAGCCGCCGTCGGGGTGGCGCCACCTCCCACGGCTCCACGCGTTCCTGGCCAGCCCCGACGACGACTCGCCTCCGGGCATTCCGGCCGGGGAGCCGGCGGTCGACGCCAAGCAAGAGGTGGCGGAGGAG…
SbTrihelix005	transcript:OQU92765	Protein	MNVCARSFPPPPESASGNWSDGETARLIDAWGPVHLRRRPRGLRLEEWRAAARAVNAHRAAAGRRFNRTRVQCQTRVRTLKQRYKEELLKQPPSGWRHLPRLHAFLASPDDDSPPGIPAGEPAVDAKQEVAEEAAGGGIGLADRWSVPRRPRNAAAGTGFCPGAVVVKLVEVYERVELARIAAEKVKMEMQQAQKAMIDAVKMEQ*
SbTrihelix006	transcript:KXG40355	CDS	ATGCAGCAGCCGGCCATGCCGCCGCCATTCTCGCCTGCCGCGGGTACGGTTTCCGCGGCGGGCCAGCACGCCACGCCCATCAGCAGCCGCCCGCCGCCGGAGCCACAGCAGCAGGTGGACGAGCTCGGCGGCGGCTCGGCTTCCGCTGGCAGCAGCTTCGTCGTCGACCACGACGGCGCGTCCGCGGGCGGCGGCGGCGACGACGGCGAGCGCAACGGGCCGTCCGGCGGCAACCGGTGGCCGCGGCAGGAGACGCTGGCGCTGCTCAAGATCCGCTCCGAGATGGACGCCGCGTTCCGGGAGGCCGCCCTCAAGGGACCCCTCTGGGAGCAAGTCGCCAGGAAGCTGGAGGCCATGGGCTACAAGCGAAGCGCCAAGAAGTGCCGCGAGAAGTTCGAG…
SbTrihelix006	transcript:KXG40355	Protein	MQQPAMPPPFSPAAGTVSAAGQHATPISSRPPPEPQQQVDELGGGSASAGSSFVVDHDGASAGGGGDDGERNGPSGGNRWPRQETLALLKIRSEMDAAFREAALKGPLWEQVARKLEAMGYKRSAKKCREKFENVDKYYKRTKDGRAGRGDGKAYRFFSELEALHGASSTAAPHPPVSVSLAPTPVAMALPPPATAALPGMVPAALHAEAQPPTQPRVVAAVPQPAPTAGTGSATATTAPPAGAASDAAAACMMTPGDVGFSSGSDGEDTEETGGGDGRKRKRDDGDGFGGSSSKMMRFFEGLMRQVMERQEEMQRRFIEAMERREQDRMIREEAWRRQEVARLAREQDALAQERAMAASRDAAVVSFIQRVTGQTIPMPMPSSVAPPSAFITALTHTP…
SbTrihelix007	transcript:OQU88322	CDS	ATGACTGGCGGTCCTTCATCACCGGTTGCTTCAGCATCATTGTTTGGAGTTGGTGGTGGCAATGGTTCAAGATGTGAGGGCTCAGCTTCACCGGTAAGCTCTCCAATACCTCCTGTAGAGAATACAAACAAAGATCCAATTTGGAGTGATGCTGGTTCAGATGTGGAAAACAAGGGTGGACGTATGTATTGGTCTGAAAAAGACAACCTGCGTCTATTAAGTGCTTGGATCAACAACTCAAATGACCCCATTGATGGCAATTCAAAGTCGGGAGCTCGTTACTGGAACGAAGTTGCTGCTGAATACAACAACTATGCTCCTAAGGACAGGAAAAGAACAGCTACACAATGCAAGAACCATTATAATACAATCAATGCACTTGTCACAAGGTTCCATGGA…
SbTrihelix007	transcript:OQU88322	Protein	MTGGPSSPVASASLFGVGGGNGSRCEGSASPVSSPIPPVENTNKDPIWSDAGSDVENKGGRMYWSEKDNLRLLSAWINNSNDPIDGNSKSGARYWNEVAAEYNNYAPKDRKRTATQCKNHYNTINALVTRFHGCWTEISNTYESGRSDEQIMEKVHAEYKRVKETNKPFPFEYWWKVVKDEPKWLNRDVAADIRNKRTKVSASGAYTSSNRDTDEATERRRPQGQKAAKEQRKGKGKVGKTWLSDENVAHFNGLQVEKKAAIDNMAAAAREHAQALAQHAATEKEKVKVEKIKEYKELLMIDTSSYSEEQKASLKKMLDFLSDDIYGRGT*
SbTrihelix008	transcript:KXG35230	CDS	ATGTCGAAGGAAAGGGCTACATGGAACTCTAGATATGAGAAAGGGCTTGTTGACATTATGAGAGATCATGTGAATATCCCGTTGTTCAGGGGTCAGAATGGATGGACCGTAGAGGGTTGGAGAAGTATCTCTGAAAAGTTTACCCAAATGTATCCTTTAGCACGCTTCACAAAGCAGCAGCTGCAAGAGAAGGAGAAGGAGCTAAAGGGCAGCTGGAAGGCAATACATGTAGCAAGAAAGGAAAGTGGTGTTGGCTGGAATGACACATTGGCCATGGTCATTGCGGAACCGGAAAAATGGAAGAAACTTATCAGTGATAATGGAAAGATGGCCAAGTTTCAGAAGAAGCCGTTTCCTTTATATGATGAGTGTACATCATTGTATGCGGGAAGTGTTGCT…
SbTrihelix008	transcript:KXG35230	Protein	MSKERATWNSRYEKGLVDIMRDHVNIPLFRGQNGWTVEGWRSISEKFTQMYPLARFTKQQLQEKEKELKGSWKAIHVARKESGVGWNDTLAMVIAEPEKWKKLISDNGKMAKFQKKPFPLYDECTSLYAGSVATGDLNFTSTEHLLPAPAAPLVPAAPAAPAAPPAPAAPPPLAAPAAPAESTSLTTPFDGLDVSSAHNEAQSTGESNQGVSGGRKRKQSLGAAIDGFVQFKMTQTSKTMKALEEKKKQDEQFSVDKCLDEVDTMQLTDVEKAYAMNIFKSEIDREVFMKMKNKNVRLIWLKQQISAISGGNVDGGNI*
SbTrihelix009	transcript:KXG36174	CDS	ATGGACGGCCTCCCCGACCCCGACGCGGCGCCGTTGGCGGCTGCGCCGCCGCAGAAGCGCGACGAGTGGAGCGAGAGCGGCATCGTGCGCCTGCTCGAGGCCTACGAGGCCAAGTGGCTGCTGCGGAACCGCGCCAAGCTCAAGTGGAGCGACTGGGTCGACATCGCCCGCGAGGTGTCCGTGCATTGCGCCGACGACGCCGCGGCCGCTGGGAAGCCCCCCGGTGGCGGCGGCGGCGGCAACAGCGCCAAGACCCCCAACCAGTGCAAGAACAAGATCGAGTCCATGAAGAAGCGGTACCGGGCCGAGTCCGCCGCCGTGGCGCGCGCGGGCCCCGCCGCTGCCGGTCCGTCGTGGAGGTTCTTTGGCCGCATGGACGGCCTGCTCAAAGGGCCGCCC…
SbTrihelix009	transcript:KXG36174	Protein	MDGLPDPDAAPLAAAPPQKRDEWSESGIVRLLEAYEAKWLLRNRAKLKWSDWVDIAREVSVHCADDAAAAGKPPGGGGGGNSAKTPNQCKNKIESMKKRYRAESAAVARAGPAAAGPSWRFFGRMDGLLKGPPVCSAQVQPPELVNSIDLRAPAKPEAAEVEADFPTQLRDAVPGALSDLMNIDANGAAVPEKAEKVDNSMHKECRPADSDANVSSPRSKVANEDVEEVNNVWDRTKKRKSTDFDIAKSIELLASSFLKIEHARLEMYRETERMRVEAEIKKGEMELKRTEIMAKTHLQIARLFAKKLKQSSGKNGGSSSVTAEVDTLTKKGENGSG*
SbTrihelix010	transcript:KXG36476	CDS	ATGGAACCAGAAGGCAGTTCAGGGACCGGTGGACATGCTACTTGGACTTCAACTTGGTCAGGCTACATGCTCGAGTACCTTGCCAATTTAGTGGTTAATGGCACCAAGACTTCATCCACCTTCAAGATGGTTCACTACAATGGATGTGAAAAGGCTCTCCAAGAGAAATTTGGCATTATGCGCAGTGGTGAGCAGGTTAAGAATCACCTTAAGACATGGCAAAAGAAGTTTCGAAAAGTCTGTGACCTTCGTGGTTTGAGTGCTGCTGGTTGGGATGAAGATACCTTCACTATAACTCTTGATGATGAGCACTACAACAGCCATATTAAGGATCACAAGGCTGATGCTGATTTCCTAAACAAGCCTATTCAACACTTTGAGGAGATGCACACAATATTT…
SbTrihelix010	transcript:KXG36476	Protein	MEPEGSSGTGGHATWTSTWSGYMLEYLANLVVNGTKTSSTFKMVHYNGCEKALQEKFGIMRSGEQVKNHLKTWQKKFRKVCDLRGLSAAGWDEDTFTITLDDEHYNSHIKDHKADADFLNKPIQHFEEMHTIFGSTMATGRFAKDSSVPLGTQEESTDDWDNEVQRMEVQSGSGIGATQQDNAATSSATKATNPNKRDKGKKRARPDHDPLVAAIKWESTKLAKAIKVAGKADNDVPADLYDNVMAFKGSFNETHLSFYHSYLVQHPHIARAFNSLSFEHKFNWVAKHIADNYPGQ*
SbTrihelix011	transcript:KXG32411	CDS	ATGCTGGGGCTGGACATGCACCGCGCCCCGCAGCAGATGCACCCGGCCGCCGCGTTCCAGCACCAGCAGGGTGGGTTCCAGCTGCAGCAGCAGGCGGCGCCGCCGCCGCCGTCGTCGTTCTCGCCCTACTCCAACACGTCGTCGTCCAGGGTCGTGGTGAGCGCGGCGGCGGTGGGGGCAGGGCACGACGACGACGTGGTGGGCAACGGTGGCGGCGGGAAGGGAGGAGTGGTGGTGCCGCAGCAGCAGGCGCAGCAGATGGCGTCGGCGGCGTGCCCGTGGACGAGGATGAAGTGGACGGACGCCATGGTGCGCCTGCTCATCGGGGTGGTGTACAGCGTCGGGGACGATGGGGAGGGCGTGGCGACGGCTGGCGGCGCGGGGGCAGGCAGGGCGGGC…
SbTrihelix011	transcript:KXG32411	Protein	MLGLDMHRAPQQMHPAAAFQHQQGGFQLQQQAAPPPPSSFSPYSNTSSSRVVVSAAAVGAGHDDDVVGNGGGGKGGVVVPQQQAQQMASAACPWTRMKWTDAMVRLLIGVVYSVGDDGEGVATAGGAGAGRAGRAGHGHAAAAQQQKKGKWKSVSHAMMDKGFVVSPQQCEDKFNDLNKRYKRVVDLLGRGRACRVVENHALLDTLDDMTPKAKDEARKLLSSKHLFFREMCAYHNSAAAAGGSHLPAHAGGGDAACLHHPAPVPVAAAASSAARHAYAQHQAAPSPPGMKDSSADVADDDDDDDDDDDSDDDDAVSDNSDEDVDDYDLEEEDGHMYPSNNRPSHRQHSGGKRGRGEDLDDEAEGGGTGGRSARRRRRRKKAARVAPDPSAMLRQVKSE…
SbTrihelix012	transcript:EES03423	CDS	ATGGACGGGAAGTTGCCGCCGCCGAACCCGAACCTGCCGTACCGGGAGGATTGCTGGAGCGAGGGCGAGACGGCCGCGCTCGTCGACGCCTGGGGCTCGCGCTACCTCGATCTCAACCGCGGGAGCCTCCGCCAGCCGCAGTGGCGGGAGGTCGCCGACGCCGTCAACTCCCGCCCGGGGGCCTCGGCGCGCCGCCGCCCGCCGCGCACCGACATCCAGTGCAAGAACCGCGTCGACACGCTCAAGAAGAAGTACAAGGCCGAGCGCGCGCGCGGCGGGCCGTCGCCCTGGGCCTTCTACGGCCAGCTCGACCTCCTCGTCGGGCCCACGCTCACCGGCAGCAAGAAGCCGTCCCCGCCGCGCGCCGCGCTGCCCGTCTTCCGGAGGCGCCAGACGCCG…
SbTrihelix012	transcript:EES03423	Protein	MDGKLPPPNPNLPYREDCWSEGETAALVDAWGSRYLDLNRGSLRQPQWREVADAVNSRPGASARRRPPRTDIQCKNRVDTLKKKYKAERARGGPSPWAFYGQLDLLVGPTLTGSKKPSPPRAALPVFRRRQTPPRSPSPQSPPPLPMALPLHNYRRGSDLPSANLIHKAAAAAAAAAAESDSEDGYNNNDYDDDEGSQQSPSRSVSSGSGAAAAAAPAVGSKRKMISGSGGFGELARAIETFADMYERMEAAKQRHAEEMERQRIKFLKDLELKRMQAFVDMQLQLARAKHARKGDASSEMLMSLAALPFLSSPAYL*
SbTrihelix013	transcript:OQU87430	CDS	ATGAGCGACGACGCGGCGGCCGCCGCGTCCCCCTCGCCGTCGACCTCCCCCTCTCCATCCTCTGCTTCCTCATCAGGCGCCTCCCCGTCGCCTTCCTCCCCGCGCACCAAGCGCCGCCGCACCGACCGGTACGCTCTCGGTTTCGAGTTCGCCCCGCGACTCGCGCCCTACGAGCTCCCTGAGGATCCGCTCTCCGACAAGCCCAAGCGCTCGGGGCCCAAGTGGACGGAGCGCTCCACCTTCGCCCTCCTCGACGCCTGGGGCGACAGCTTCGTCCGCGCGGGGCGTAGCATCATCCGCGCCGACGAGTGGCTCGAGGTCGCTCGCCGCGTGTGCGCCGCCGCGGACCGTCCCGCGGGGTACTTCTCCGATTCGCAGTGCCGCAACCGAGTGGACACG…
SbTrihelix013	transcript:OQU87430	Protein	MSDDAAAAASPSPSTSPSPSSASSSGASPSPSSPRTKRRRTDRYALGFEFAPRLAPYELPEDPLSDKPKRSGPKWTERSTFALLDAWGDSFVRAGRSIIRADEWLEVARRVCAAADRPAGYFSDSQCRNRVDTLRKKFKKERERARLANRRSGLSPSKWVYYDKMVSILCPSPLPLPLPAPPPPPPQLPLQLLPLAAKRRRDRQPSRCFQWGMKAPERLLGGGGDVVGPRVSGSGAELGEREPQKNNAVELNRNGFVALTESIQKFEEVFARMERSKRQQMLEVEQMRRDLHRDLDAKWREILEKAQVEIARLSNEDGDEGDSDEDGDVGDDKRLEDDGAEQNNGAMDASP*
SbTrihelix014	transcript:OQU88149	CDS	ATGTCTGCCAACGAGAACTCACCGCCGGTGGAGGCCGCTGCAGCTGCAGCTGCCGCCGCCGCGTCCACGCCACGGTCGCGGCTGCCGCGGTGGACGCGGCACGAGACGCTGGTCCTGATCCAGGCTCGGCGCGCCATGGAGCGGGGCGGGCTGCAGCTGCCGGCGGTGCGGCCGCGGCCAAAGTGGGCGGCGGTGTCGGCCTACTGCCGGCGCCACGGCGTGGAGCGCGGGCCCATGCAGTGCCGGAAGCGGTGGGGCAACCTGTCGTGGGACCTCAAGAAGATCGTCGCGTGGGAAGGGAAGGCCGTCGCCGGCGCCGGCGTCGGCGCTGCCGGCGACGCGCAGCACGAGTCGTTCTGGGACATGCGCGGCGACCAGCGGCGCGCCAGGCAGCTGCCC…
SbTrihelix014	transcript:OQU88149	Protein	MSANENSPPVEAAAAAAAAAASTPRSRLPRWTRHETLVLIQARRAMERGGLQLPAVRPRPKWAAVSAYCRRHGVERGPMQCRKRWGNLSWDLKKIVAWEGKAVAGAGVGAAGDAQHESFWDMRGDQRRARQLPSSFDREVYDALVCGASAGGGVAAAVMPPDFGDGDLEGVYPQPPIMVMPISVTESDQKKAGAAAAASDKNSTSSHHGGGGGGGFKDSDATFVADQAEGTATATPPAAATAKASIEKQVIEALERGNRALAQQLEAHRSMWDADREQRAALLRAMDRVADAVCRIADKL*
SbTrihelix015	transcript:EES06104	CDS	ATGCAGTCCGGCTACGGCGGCGTGTCCGAGTTCCAGCAGTTCATCATGGACGGCGGCTTCGCCATGTCCGCGCCGCCGCCTCAGCAGCAGCCGCCCCAGCCCGCCGCCGCCTCCGCCCAGGAGCTGGGCGGGCCCTTCAGGTACCAGCCTCTGCACCACCACGCGCTGCCGCCGCAGCACCACCACCACGCGCCGCACATGCCGCCGCACTTCGCCCACTTCGGCGCCGCCCCGCCGCCGCCCTTCACGCAGCAGCTGCTGCACCAGGCGGCCGCCGCGGGGCACCACCACCTCCAGCTCTTCCACGAGCAGCAGCAGCAGCATCACCACCACCACAAGCCCCAGCCGCCGCCGCCGCATCCGCAGCACCACCAGCTGCCGGCCAGATGGGCACCGCAG…
SbTrihelix015	transcript:EES06104	Protein	MQSGYGGVSEFQQFIMDGGFAMSAPPPQQQPPQPAAASAQELGGPFRYQPLHHHALPPQHHHHAPHMPPHFAHFGAAPPPPFTQQLLHQAAAAGHHHLQLFHEQQQQHHHHHKPQPPPPHPQHHQLPARWAPQPQQQQHHHQQQQPQAQTHHHHHHHLGFDVEAAVPESSGAAGAAASGGAAPPGVPPFLAAAMNFKLAVDAGGGSGATGGTDDALNDGGGAAGSGMMLHVGGGGGGDDEAATESRLRRWAGDEETSIKEPTWRPLDIDYLHSSSSSKRTGKEKVATPESPAPVAAANYFKKGDDNAAAAAAAAAAGGGNYKLFSELEAIYKPGSGGAGVAQTGSGSGLTGDDNAILEPAMADLPDVAAAAAGPQLNTSETSAGEEAAAVVQPQPQLQP…
SbTrihelix016	transcript:KXG29480	CDS	ATGGCAAACCACCATCAGCGAATCAGCCCATCCCCACGAAATCCCCCTCTCTCCGCTTCGTCTCTCCCTGCAACTCCATCGGTGCAGGGGCTTGATGTCCACCAATCTAGGGGAAGTCAAGAAATCCACGAAGAACCAGGCACCTCAAAGAATAGAGCTAAGTGGAATCACCAGAGGAGGCTATATCTTATTGAACTCTTAAAAATCCATGATGTGCCTAGATTCCGGACACACAATGCATGGAGTAAGGATGCTTGGACTAGTATTGTGGCTCAGTTCAATCAGAAATTTTCTTTGTTGTTCTCTATTGCACAAGTGAAACAAAAGGAGCAGGATATGAAAAAAGAATTTCGTACTATAAAAGATTTGGTGGCAGAAAGTGGTTTTGGCTGGGATTCT…
SbTrihelix016	transcript:KXG29480	Protein	MANHHQRISPSPRNPPLSASSLPATPSVQGLDVHQSRGSQEIHEEPGTSKNRAKWNHQRRLYLIELLKIHDVPRFRTHNAWSKDAWTSIVAQFNQKFSLLFSIAQVKQKEQDMKKEFRTIKDLVAESGFGWDSDRMMVTAPPDVWAAMETRKNKDALFWRDKSFPYYDDLFALYDGRYAEGRSCRGMDHYTNKAISPSQVSPDVQPQSPSIPAPGSFSFDIEEERNDTNWFGNDAFTPLGTFMPQDRPDGPSSINLAPHVPEQFEETLRHSTRPSNSTPEAVDGKRNKRQKTKHTIATEDFHEKYLRLKKEEIERFVAIEEKKLDDPFSIKKCITVLEGLSELQTGDMLKAADIFKDNPSNREVFLSFGCDAFRVGWLLRQI*
SbTrihelix017	transcript:KXG29583	CDS	ATGGATCCCACCGCTGCGGACCAGCCGTGTGTCATCCAGGCGCTCCCGGCGAACTGCAACACCCTCCCGCCGCCGCCGCCGCTGGTCCAGGCGCTCGCGGCCCAGCACTCCCCGGCCAAAACCAACCCGCCTTCCTCCCCGGCCGCCAAACGCCGCCCGGCGCCCCCGAGCCCGCGCCGCACCCGCTCGGGCGGCGCGCCGGAGTGGACGGCCGCCGAGACGCTCGCGCTCGTCGCCGAGGTCGCGGCCGTCGACGACGGCTGGTCCCGCTCCGTCTCCGCGTTCCAGAAGTGGGCCATGGTCGCCGAGAACCTCGCTGCATCCGAGGCCTTCGCGTCGGGGCCCAGGACCCGGCGCGGGCGCGGGAGCGGGAGCAAGAGGACTGCCGGGGAGTGCCGC…
SbTrihelix017	transcript:KXG29583	Protein	MDPTAADQPCVIQALPANCNTLPPPPPLVQALAAQHSPAKTNPPSSPAAKRRPAPPSPRRTRSGGAPEWTAAETLALVAEVAAVDDGWSRSVSAFQKWAMVAENLAASEAFASGPRTRRGRGSGSKRTAGECRRRWEALAAEYGAVRRWEVRTGGTYWEMGAAARRKAGLPAEFDAEVYGAMDALIRVEEALLADAAGAGAGGEEMEGLVGGGAAVEVGEQDGGDSGEAEVGKEQVQVQEDASAGEEEEEPQEEKEEEEEEEEEEDVDEDGEEMQEDGGNAGASNDLEGHETGASIEPEKSQNIAWELANKLHENAQHIHTILNEEAAQDGGQNHALGGLMLPDAMEATRKKADELIKSLGGLVSYLNQFTELVKETGFENIAGMT*
SbTrihelix018	transcript:EES04665	CDS	ATGGTGGCGCTCGCCTCACTCTCGTCTCTCTGCCCCTGCGGCATCGCCCGCCGCCGCGCTGCCTCCGCCTCCTCATCCGTCGCCGTTTCCATCTCGTGCTGCGCCGTCGCCACCCCGTCCTCCTCAGGGAAAGGGCCCCAGGAATCTAGAACACCCCGAAGAAGGCTGAGGAAAACTGAGGGTGCCACCAAGAGCTTGGAAGATTCGGTCAAGCGAAAGATGGAGCAGTTCTATGAAGGGGTCGATGGTCCACCTCTGCGAGTGCTCCCTATTGGCGGTCTTGGGGAAATCGGCATGAATTGCATGCTTGTGGGGAATTATGACCGATATATCTTGATTGATGCTGGGGTTATGTTCCCAGATTATGATGAGTTTGGTGTGCAAAAGATTATCCCAGAC…
SbTrihelix018	transcript:EES04665	Protein	MVALASLSSLCPCGIARRRAASASSSVAVSISCCAVATPSSSGKGPQESRTPRRRLRKTEGATKSLEDSVKRKMEQFYEGVDGPPLRVLPIGGLGEIGMNCMLVGNYDRYILIDAGVMFPDYDEFGVQKIIPDTTFIKKWSHKIEAVIITHGHEDHIGALPWVIPALDSTTPIFASSFTMELIKKRLKEFGIFLSSRLKVLRIKKRFQAGPFEVEPIRVTHSIPDCCGLVLRCGDGIIFHTGDWKIDESPVDGKIFDRQALEELSKEGVTLMMSDSTNVLSPGRSISESVVAGSLLRHISEAKGRVITTQFASNIHRIGSIKAAADLTGRKMVFVGMSLRTYLEAAFKDGKAPMDPSTLVKAEDMDAYAPKDLLVVTTGSQGEPRAALNLASYGGSHAL…
SbTrihelix019	transcript:OQU84524	CDS	GAGGAAGTCCTTCATATTGTTAAACCACAACATTTCTTGCCTGTTCATGGAGAACTCCTATTTCTCAAAGAACATGAATTGCTTGGAAGATCAACTGGCATAAGGCACACAACTGTAAGTAATAAAAACGGAGAGGTGCTTGGTGTGTCACATCTAAGAAACAGAAGAGTTTTGTCCAATGGATTTGTTTCATTAGGGAAGGAGGATCTTCAGCTCATGTATAGTGATGGGGACAAGGCTTTTGGTACATCCACTGATCTCTGCATTGATGAGAGACTAAGAATTGCATCTGATGGCATTATTTTTGTCAGCATGGAGATCTTCCGACCTCAGAAGGAACATGGTTTAGCGCAGTCAGGTTTGAAAGGAAAATTTAAGATTACTACAATATGCCTATGG…
SbTrihelix019	transcript:OQU84524	Protein	EEVLHIVKPQHFLPVHGELLFLKEHELLGRSTGIRHTTVSNKNGEVLGVSHLRNRRVLSNGFVSLGKEDLQLMYSDGDKAFGTSTDLCIDERLRIASDGIIFVSMEIFRPQKEHGLAQSGLKGKFKITTICLWLDNGRLLDALYKAAHAALSSCPVNCPLSHMERMVAEILRKMVRKYSGKKPDVIAVATENSMAGFSEHLDAKSSGNFGPSSATSHLSRSPATSLEGSYKTHPDNPEVDAEVLCHTETPPEAVRTTPDDATTSSNGEAFFSSDLHQPKTLEHFWESFKSPTAVKIARIVNGGNKQNLSKIGIMGKDSSIQSAPAPVKSSKKNKWKPEEIKSLIQMRGEMNEKFQSVKGRMVLWEEISDTMLNQGISRTPAQCKSLWTSLVQKYEVSHR…
SbTrihelix020	transcript:KXG30289	CDS	ATGTCCACCGCCGGCGACCCCGCCGGCGCAGCAGCAGCTGCTGCTGCCGCAGCGGCGGCGGCCACCCCGTCGGGTCGCGCGCCGAGGCTGCCGCGGTGGACCCGGCAGGAGATACTGGTGCTCATCGAGGGCAAGCGCATGGTGGAGGGCCGCGGCGGGCGCGGCGGGAGGGGCCGCGTGGCGGCGGCGGCCGCGGCGGCGTCGGGGTCGGGGGAGGCCTCGGCCTCGGCGTCGGCGGCGCTGGAGCCCAAGTGGGCCGCGGTGGCGGAGTACTGCCGGCGCCACGGCGTCGAGCGGGGCCCCGTGCAGTGCCGGAAGCGCTGGAGCAACCTCGCCGGAGACTACAAGAAGATCAAGGAGTGGGAACGGGCCGCGGCGGCCTCGCGCGAGCCGTCCTTC…
SbTrihelix020	transcript:KXG30289	Protein	MSTAGDPAGAAAAAAAAAAAATPSGRAPRLPRWTRQEILVLIEGKRMVEGRGGRGGRGRVAAAAAAASGSGEASASASAALEPKWAAVAEYCRRHGVERGPVQCRKRWSNLAGDYKKIKEWERAAAASREPSFWAMRNDARRERRLPGFFDREVYDILEGRGRAILDDRSARNAAAEELVLVRVEEGKEAEVPEAVFDSGRPATEEALFSEDEEEEEEDAPAVAPPPPPPPVIAVPVSEKPEASRQQQSAEQGTTKDTQPEQSSERDAPAQQGGQKRPRTDEGAGEGTADLQSKLIEILDRNSRLVAAQLEAQNQNCELDREQRKDQANSLVLVLGRLADALGRIADKL*
SbTrihelix021	transcript:EES05214	CDS	ATGGAGGGGAATTTGCCGCCGCCGCCAACCCTGATCCCAGGCGGAGGCGGAGGCGGAGGCGGAGCCCACTTCGATCTGGGGCAGCCGTTCCACTTCGCCGCCCAGCCCCAGGCGGCGGTCCAGGTTCACCAGGGGGGCGTCTTCGCCGTCCCCGCCGCGAACCAGATGCCGGAGCTCGGCAATGCGGTGAAGGTCTCGCTGAGCGACGAGGAGGACGCCGACGACGGCCACCTCGACCACGGCAAGGCGGAGGCGGCCGCCTCCCCGTGGCACCGGGTCAAGTGGACCAGCGGCATGGTCAAGCTGCTCGTGACGGCCGTGTCCTACATCGACGAGGACGTCGACGCGGACTACGGGACCAGCAGCGGGAGGAGGAAGCACGCCCTGCTCAAGAGGAAG…
SbTrihelix021	transcript:EES05214	Protein	MEGNLPPPPTLIPGGGGGGGGAHFDLGQPFHFAAQPQAAVQVHQGGVFAVPAANQMPELGNAVKVSLSDEEDADDGHLDHGKAEAAASPWHRVKWTSGMVKLLVTAVSYIDEDVDADYGTSSGRRKHALLKRKGKWRLVSSAMAERGFAVSPQQCEDKFNDLNKRYKRLTEILGRGRACQIVEKHELLDQVSLSGKLREEAKKHLNSKHLHYEEMCSYHNRNRICLLDDPALRRFLRMALRGPDEQGKKCLFGYDDDDDQMLLSDDDDYYEDDELHDNLEASAEDHGVHRVHATKKLKHDHGEGHCGSHLSEVAAIDMNRMFSEGSGGPSAEKNLSAVRAQIERERLDIKSQMLRIEQRHFKWLKFSREKDRELEKMKLENEKMKLENERLELELKLKE…
SbTrihelix022	transcript:KXG30464	CDS	ATGGACGACGACGGCGCGGCCTCCCGGTCGCCGTCGCGCTCGCCGTCCCGGTCGCCATCGCGCTCCCCGTCCCCGCTCCCCGTCGCCGACCCCGTCACGGTCGCCGCCGCGCCGCCCGGCCACGTCGCCGTCGCTATCCCGCTCCGCAAGCCTTCCCCTTCCTCGGGCGGCGGCCGTGAGGACGCGTGGAGCGACGGCGCCACCTCCACGCTCATCGACGCCTGGGGGGAGAGGTTCGTGGCGCTGGGCCGAGGCAGCCTCCGGCACCCGCAGTGGCAGGAGGTCGCCGAGGTGGTCTCCTCCCGCGACGGCTACTCCAAGGCGCCCAAGTCGGACGTGCAGTGCAAGAACCGCATCGACACGCTCAAGAAGAAGTACAAGATCGAGAAGGCCAAGCAC…
SbTrihelix022	transcript:KXG30464	Protein	MDDDGAASRSPSRSPSRSPSRSPSPLPVADPVTVAAAPPGHVAVAIPLRKPSPSSGGGREDAWSDGATSTLIDAWGERFVALGRGSLRHPQWQEVAEVVSSRDGYSKAPKSDVQCKNRIDTLKKKYKIEKAKHDSDWRYFDRLDDLLAPVLKLNSSSSSSAAAAAAAAAAAAARSAGPMVPPRINFPQRTRTPLHSSAGGKRRMPPSPPPQPSASSDSSDGFPPSSGVANGKRLQRVEEPLAVAAANGGAESSSVSRAQGLRDLAQAIRRLGEVYERVENARREQELRMERDRLESARQMEEQRVQFFLKMQMELSKAAMGGGDAAATTAPMAMAVPIPADGNGTRRAGVTAEVATSSNHRVRYRIKAGSSRHHHPAPPQQAHYQNSTSPTGGDGDGNG…
SbTrihelix023	transcript:EES05815	CDS	ATGCTGCACCACCACGGTGGCGCCGGGTCCCCGTACATGGCCCCGACGACGGCTGGCACGGGCGCGGGCACGGCCCCGCTCTCGCCGACGCCGACGGCGCCCGCCGTCGTGTCTGTCACCGACATCCCAGCCGCCCCGCCGACGATGCAGCTGCAGCCGGCGGGGCCGAGTGCTAATTTCGAGGAATTGCCAGTGGTCGGCTCCGGCTCTGGCGTCGGCGTCGGCGCCGGTGCCGGTGCCGCGGCCAGCATCATCCAAGACGACGACATGCAGGCCGACTTGGGCGGCAGCGGCGCGGGAGCGTCCGGCTCGGGCGGCCACCACCGGTGGCCGCGCGAGGAGACGCTGGCGCTCATCAGGATCCGGACGGAGATGGACGCCGACTTCCGGAACGCCCCG…
SbTrihelix023	transcript:EES05815	Protein	MLHHHGGAGSPYMAPTTAGTGAGTAPLSPTPTAPAVVSVTDIPAAPPTMQLQPAGPSANFEELPVVGSGSGVGVGAGAGAAASIIQDDDMQADLGGSGAGASGSGGHHRWPREETLALIRIRTEMDADFRNAPLKAPLWEDVARKLAELGYQRSAKKCKEKFENVDKYYKRTKDARAGRQDGKSYRFFSQLEALHAAAPPQLLLPPPPPSGMSMTTVQAGPHQPMAMAWTAGPSALGPPAGAGLPDLSFSSMSGSESESDSYSDDYDYDDSDAGEEGLGREQGLGRGECDREMMAIFEGMMKQVTEKQDAMQRVFLETLERWEAERTAREEAWRRQEVARMNREREQLARERAAAASRDAALIAFLQRVGGGQGQPVARLPPHSAGVVPAPPIPDHTPS…
SbTrihelix024	transcript:OQU82934	CDS	ATGCCGGGGACTTTCACAATGTCTATGATCAGGGCTACAGAGCCTGATGACTTTCCTGGCTTTCAGTTCAAAGAACATGGAAAGAGTGATGACCACCACCACCAACACCATAGTCATCACTCAAAGAACTGCAAAAGTGATGGCGAGGAACATGATGTGGCTGAAGATGCTATTGATACCCCAAGTGGCAAAGGCAAGAAGGGCTCTGCATGGCATCGGATGAAGTGGACAGATTCAATGGTAAAACTTTTGATTACAGCAGTGTCTTACACTGGGGATGATCATGGTGCTGATTCCGGTGGTGGCAGGAAGAACTTTACAATAATGCAGAAGAAGGGCAAATGGAAGGCGATATCGAAGGTTATGGGAGAGAGAGGCTGCCATGTGTCACCGCAACAG…
SbTrihelix024	transcript:OQU82934	Protein	MPGTFTMSMIRATEPDDFPGFQFKEHGKSDDHHHQHHSHHSKNCKSDGEEHDVAEDAIDTPSGKGKKGSAWHRMKWTDSMVKLLITAVSYTGDDHGADSGGGRKNFTIMQKKGKWKAISKVMGERGCHVSPQQCEDKFNDLNKRYKRLTDILGRGTACNVVANPALLDSMNHLSDKMKDDAKKILSSKHLFYEEMCSYHNNNRVNLPEDHALQHSLLLALRCKEEHDPPRDPSGDADEDDQSADSDYEENDEEQHPVHTTMMEASTHKRKRHSDVPLITSSSHEGSERSDPHGVTVDINKTFTDATNMILLQQDLASQAIEIQKRRLQIEAKELELAKQRLKWERFSKKKDREIEKMALENEHMMIENKRLELELRHKELQLDLKLKG*
SbTrihelix025	transcript:KXG28676	CDS	ATGGAACCAGAAGGCAGTTCAGGGACCGGTGGACATGCTACTTGGACTTCAACTTGGTCAGGCTACATGCTCGAGTACCTTGCCAATTTAGTGGTTAATGGCACCAAGACTTCATCCACCTTCAAGATGGTTCACTACAATGGATGTGCAAAGGCTCTCCAAGAGAAATTTGGCATTGTGCGCAGTGGTGAGCAGGTTAAGAATCACCTTAAGACATGGCAAAAGAAGTTTCGAAAAGTCTGTGACCTTCGTGGTTTGAGTGCTGCTGGTTGGGATGAAGATACCTTCACTATAACTCTTGATGATGAGCACTACAACAGCCATATTAAGGATCACAAGGCTGATGCTGATTTCCTAAACAAGCCTATTCAACACCTTGAGGAGATGCACACAATATTT…
SbTrihelix025	transcript:KXG28676	Protein	MEPEGSSGTGGHATWTSTWSGYMLEYLANLVVNGTKTSSTFKMVHYNGCAKALQEKFGIVRSGEQVKNHLKTWQKKFRKVCDLRGLSAAGWDEDTFTITLDDEHYNSHIKDHKADADFLNKPIQHLEEMHTIFGSTMATGRFAKDSSVPLGTQEESTDDWDNEVQRMEVQSGSGIGATQQDNAATSSATKATNPNKRDKGKKRARPDHDPLVAPIKWGSTKLAKAIKVAGKADNDVPADLYDNVMAFKGSFNETHLSFYHSYLVQHPHIARAFNSLSFEHKFNWVAKHIADNYPRQ*
SbTrihelix026	transcript:KXG26156	CDS	ATGTCAAACGCCGGCGGCGAGGGCAGCAGAGGCGTGGGGACGGGCCGGGGGTCGCGGCTGCCGCGGTGGACGCGGCAGGAGATACTGGTGCTCATCGAGGGCAAGCGGGTGGTGGAGAGGAGCGGGCGCGGCCGGGGCCGGGGCCGTGTACGCGGAGGGGGAGGAGGCGACGGCGGCGCGGAGCCGACCAAGTGGGCGGCGGTGGCGGAGTACTGCCGGCGCCACGGCGTGGACCGGGGCCCCGTGCAGTGCCGCAAGCGCTGGAGCAACCTCGCCGGCGACTACAAGAAGATCAGGGAGTGGGAGCGCGGGTACGCCGCCAGGAAGGAGGCCTCGTTCTGGGCCATGCGCAACGACGCGCGCCGGGAGAGGCGGCTCCCGGGCTTCTTCGACCGCGAG…
SbTrihelix026	transcript:KXG26156	Protein	MSNAGGEGSRGVGTGRGSRLPRWTRQEILVLIEGKRVVERSGRGRGRGRVRGGGGGDGGAEPTKWAAVAEYCRRHGVDRGPVQCRKRWSNLAGDYKKIREWERGYAARKEASFWAMRNDARRERRLPGFFDREVYDILEGRGAAAGNAVAAALEDAEEGKEEEEEEEEVEAKAVLRTAGRRGVQGSGLFSSSEDEDDQDDDAATPSPTPTPTPTPAPAAAVAVPIPGEQAVPFFLDEMARASSISVHVTEKTTDVPRQASSEQGTSKEKQPEQITEDSPAQCGQKRQRSDDNASGRATTNLQGQLVEILDRSSQMVAAQLEAQNINSRLDREQRKDQVSSLLGVLGKVADALYRIADKL*
SbTrihelix027	transcript:OQU81487	CDS	ATGGCCTCCTGCGACGACGACTTCGGCCTCCTCGGTGACGACGCCCACCAGCCGGCAACTCCCCCGCCCGCACCCCCCATCGCCCAGCAACCCGCGCCGCCGCCGTCGCAGCAGGCCGCCCATCCCTTCAGCTTCACTGTCGCGCCTGCGGGGGTTGCCGCCGGCGCCGGCTCCTTCGCGCAGGTCCAGGAGGACAGCAACCACCACGCCGAGAGCGGCAAGCCGGCGCAACACGCCAAGCGGGGCAGGGAGCGCGCCGAGGAGTTCAGCAGCGATGGGGGCGAGTACTGTTCCTACATCAACAGCAGCGGCAGCGGCGGTGGGGGGAAGAAGGGCTGTGGCGGTGGAGGGATTTCGAGCGTGCGCGACCTCTACCGTAAGGATCGGGAGGAGTGGACG…
SbTrihelix027	transcript:OQU81487	Protein	MASCDDDFGLLGDDAHQPATPPPAPPIAQQPAPPPSQQAAHPFSFTVAPAGVAAGAGSFAQVQEDSNHHAESGKPAQHAKRGRERAEEFSSDGGEYCSYINSSGSGGGGKKGCGGGGISSVRDLYRKDREEWTDGAISSLLDAYTDRFEQLNRGHLRGRDWEDVASVVTDGKGKTTGGKSVEQCKNKIDNLKKRYKVECQRLTSSGGGAVSHWPWFKKMEQIVGDSMSPASSKPLAAAEDVKPRQQQQQHGSKRYPLSSTGPPTGVGSSRTNPLSNPRWKRVLLKIGGTALCGEAPQNVDPKVIMLIAREVQVACHHGVEVAIVLGGRNIFCGDNWVAATGTDRASTYPIGMMASVMNSVLLQASLEKIGVETRVQTALMMQEVAEPYIRRRAIRHLEK…
SbTrihelix028	transcript:EES12241	CDS	ATGGACGACGACGACGACGTGTCGCACTCCCTCTCCCCGTCGCCGCCCTCCTCCTCCGCGCTCCCCGTGGACGGCCCCGTCACCGTCGCCGCTGCGCCGCCGGGCTCCGCCATGGCGGTCGCGCTCCCGATCCATAGGACCGCGGCGTCCCTGTACGCCAGCGCCACCGGCGGCGGCGGCGGCGGCGGGAGCGGAGGCGGGGGCGGGGGCGGCGGGAGGGAGGACGCCTGGAGCGACGGCGCCACCTCCGCGCTCATCGACGCCTGGGGCGAGCGCTTCGTCGCGCTCGGCCGCGGCAGCCTCCGCCACCCGCAGTGGCAGGAGGTCGCCGACGCCGTCTCCTCCCGTGACGGCTACTCCAAGGCGCCCAAGTCCGATGTCCAGTGCAAGAACCGCATC…
SbTrihelix028	transcript:EES12241	Protein	MDDDDDVSHSLSPSPPSSSALPVDGPVTVAAAPPGSAMAVALPIHRTAASLYASATGGGGGGGSGGGGGGGGREDAWSDGATSALIDAWGERFVALGRGSLRHPQWQEVADAVSSRDGYSKAPKSDVQCKNRIDTLKKKYKVERAKPVSGWQFFDRLDFLLAPTYGNKPGSGGNGGGGGHNSNSRSQMPGALRVGFPQRSRTPLMPAAGSAAKRRAPSPEPSVSSESSDGFPPVPALPAVNGKRKRTDEGRADDGGSSGDDRAQGLRELAQAIRRFGEAYERVEAAKLEQAAEMERRRMDFTQELESQRVQFFLNTQMELTQAKNHASPATAAVPAGGSSRRMSVVTDAGGSSNHHSRYRISHGDRHRHAPRPHYQQYHDNNNHAVAAAASEGEQSDDE…
SbTrihelix029	transcript:EES11021	CDS	ATGCTCCTCTCCGGGCCGCCGGCGGCGCCCACCCCGCCGCTGCTGCTCCCGGAGAGCAGCGGCGAGGACGGCGGCCACGATTCCTCCTCCCGCGCGGCAGCAGTGGCGGGATCGGCGCCGAAGAGGCGCGCGGAGACCTGGGTCCGTGAGGAGACCCTCTGCCTCATCGCGCTGCGCCGGGAAATGGACGCCCACTTCAACACCTCCAAGTCCAACAAGCACCTCTGGGAGGCCATCTCCGCCCGGATGCGGGACCAAGGGTTCGACCGCTCCCCGACCATGTGCACCGACAAGTGGCGCAACCTGCTCAAGGAGTTCAAGAAGGCGCGCAGCCACTCTCGGAACAGCGGCGGCGGCTCCGGCTCCGGCGCTGGAGGGAACGGCAACGCCAAGATGGCG…
SbTrihelix029	transcript:EES11021	Protein	MLLSGPPAAPTPPLLLPESSGEDGGHDSSSRAAAVAGSAPKRRAETWVREETLCLIALRREMDAHFNTSKSNKHLWEAISARMRDQGFDRSPTMCTDKWRNLLKEFKKARSHSRNSGGGSGSGAGGNGNAKMAYYKEIDDLLKRRGKATGSGSGGCVGSGAAGKSPTSNSKIESYLQFTTDNGFDDANIPFGPVEANGRPILSIDDRLEDDRHPLPLTAADAVATNGVNPWNWRDTSTNGGDNHGSFGGRVILVKWGDYTKRIGIDGTPEAIKEAIKSAFGLRTRRAFWLEDEDEVVRALDRDMPVGTYTLNLDDGITIKLCDGNRMQTPEDKTFYTEEDFRDFLLRRGWTFLREYGGYRNVDSLDDLRPGVMYQGLRSLGD*
SbTrihelix030	transcript:OQU82048	CDS	ATGGGCCCCTTCTCACCGACGGCGGGCGCCACCGGTGGCCCCATGCCGCTGAGCAGCAGGCCTCCGTCGTCGGCGCAGCCACAGCCACAGCCACAGCCGCAGCCGCAGCAACCGAGGTCCAGCTACGACGAATTGGCCGTGGTGTCCGGGACCGCCGGTGCCGGCGGCTTCGACGACGAGATGATGGGCAGCGGCGGCGGCGGCGGCGGCGGTGGCGGCGGGTCGTCGGGCGCGTCCAGCAACCGGTGGCCGCGGGAGGAGACGCAGGCGCTCATCAGGATCCGGTCGGAGATGGACGCCACGTTCCGCGACGCGACGCTCAAAGGCCCCCTGTGGGAGGACGTCTCCAGGAAGCTTGCCGACCTGGGCTACAAGAGAAGCGCCAAGAAGTGCAAGGAG…
SbTrihelix030	transcript:OQU82048	Protein	MGPFSPTAGATGGPMPLSSRPPSSAQPQPQPQPQPQQPRSSYDELAVVSGTAGAGGFDDEMMGSGGGGGGGGGGSSGASSNRWPREETQALIRIRSEMDATFRDATLKGPLWEDVSRKLADLGYKRSAKKCKEKFENVHKYYKRTKEGRAGRQDGKSYRFFDELEALHAAAPQPQPQPQPPQMQQQQLPPATTAPAPLHAFAAPPPMSSMPPPTGPMQPAPISSAAPAVVQVHQAPVELPPAAHQPLNLQGFSFSSMSDSESDDESEDDDMTAETGGSQDRLGKRKRGDGGGASGSSKKMMTFFEGLMQQVVDRQEEMQRRFLETMEKREAERTAREEAWRRQEVARLNREQEQLAQERAAAASRDAAIIAFLQRIGGQSVQPATAVVVPMPAPVPVHT…
SbTrihelix031	transcript:OQU82063	CDS	ATGGCCTCTCCTTCCCCTCCTTCCCCCGCCCGCGCCTCCGGCCGGCGCGTGCCGCCCCCGTGCTGGACGACCGACGAGACCCTCGCGCTCGCGCGGGCATACACCGCGCGCCGCCTCGCCGTCGGCCGGGAGCACCTGACCTCCGCCGACTGGGCCGCCGTCGCAGCGGCCGCCCCGTCCAAGACCGCCAGGCAGTGCCGCCACAAGGTCGAGAAGCTCCGCCGACGCCTCCGATCCAACCGCCGCCGCCCGTGCCCGCTCCTCGACGCCATCGACCTCCTCGACGGCCCTTCCCCGCCCTTCTTCTCCAAGTCCCGGTCCCGATCCACATCCCTGTCCTCGTCGCCGCCGCCGCCGGCGGTTTCTCCGCCGTCTCCCCCTTCCCCTCCCGCATCTCCG…
SbTrihelix031	transcript:OQU82063	Protein	MASPSPPSPARASGRRVPPPCWTTDETLALARAYTARRLAVGREHLTSADWAAVAAAAPSKTARQCRHKVEKLRRRLRSNRRRPCPLLDAIDLLDGPSPPFFSKSRSRSTSLSSSPPPPAVSPPSPPSPPASPPRKRRRDDAGDEEGVSDVVGALRAIGEGFLRAEERRMEAARETQRMRMEMALRHLDAQRRLMDALVGRIVDALD*
Sbtrihelix32	transcript:EES12791	CDS
Sbtrihelix32	transcript:EES12791	Protein
Sbtrihelix33	transcript:KXG27398	CDS
Sbtrihelix33	transcript:KXG27398	Protein
Sbtrihelix34	transcript:KXG24353	CDS
Sbtrihelix34	transcript:KXG24353	Protein
Sbtrihelix35	transcript:EES15479	CDS
Sbtrihelix35	transcript:EES15479	Protein
Sbtrihelix36	transcript:EES15712	CDS
Sbtrihelix36	transcript:EES15712	Protein
Sbtrihelix37	transcript:EES15806	CDS
Sbtrihelix37	transcript:EES15806	Protein
Sbtrihelix38	transcript:KXG23789	CDS
Sbtrihelix38	transcript:KXG23789	Protein
Sbtrihelix39	transcript:OQU77324	CDS
Sbtrihelix39	transcript:OQU77324	Protein
Sbtrihelix40	transcript:EES18672	CDS
Sbtrihelix40	transcript:EES18672	Protein
