# Supplementary material for: Genome-wide identification and expression profile analysis of trihelix transcription factor family genes in response to abiotic stress in sorghum [Sorghum bicolor (L.) Moench]
Source: BMC Genomics. 2021 Oct 14;22:738. doi: 10.1186/s12864-021-08000-7 (PMC8515681; doi:10.1186/s12864-021-08000-7)
Supplement: Supplementary file 2 — Additional file 2 Table S2. Analysis and distribution of the conserved motifs in S. bicolor trihelix proteins. (XLS 22 kb) [file 12864_2021_8000_MOESM2_ESM.xls]

## Sheet: Sorghum bicolor
Supplementary Table 2 Analysis and distribution of conserved motifs in Sorghum bicolor trihelix proteins.
Motif	Width	Best possible match
1	RSPVQCKNKWENLKKRYK	18
2	KWTDGETLALIDARG	15
3	WEDVARKLADLGYKRSAKKCKEKFENVDKYYKRTKDGRAGRQDGKSYRFF	50
4	FEGLMQQVMERQEEMQRRFLEAMERREQERTAREEAWRRQE	41
5	SKKWPYYDELDALYG	15
6	ELDERFQEAGPKGPLWEEISAGMRRQGYN	29
7	RFLRLNRGSLRAAQWQEVADAVSSRPGAS	29
8	GFRELAAAJRAFGEGYERVEAAKLEQALEMERMRMEA	37
9	SYWAMRNDARRERGLPSNFDREVYDAL	27
10	LELAKQRLKWERFSKEKDRELEKMRLENERMKMENRRLELELRHKEJEL	49

## Sheet: others species
Supplementary Table 2 Analysis and distribution of conserved motifs in trihelix proteins of sevent species .
Motif	Width	Best possible match
1	18	GYNRSPKQCKNKWENLNK
2	29	LJEAWGERYVALNRGNLRQKDWZEVADAV
3	50	WEEVSRKLAELGYKRSAKKCKEKFENVYKYYKRTKDGRAGRQDGKTYRFF
4	15	SSTWPYFDQLDALYG
5	15	PRWPRQETLALJEIR
6	29	AIRRFGEIYERVESAKQEQMRELERMRME
7	29	MEKQEEMQRKFLEALEKREAERMAREEAW
8	32	LSPKLKEEARKJLSSKHLFYEEMCSYHNSNRL
9	36	RRQEMARJNREHEALAQERAMAAARDAALISFLQKI
10	29	SYWAMRNDERRERRLPGFFDREVYDALDG
