# Supplementary material for: Genome-wide identification and expression profile analysis of trihelix transcription factor family genes in response to abiotic stress in sorghum [Sorghum bicolor (L.) Moench]
Source: BMC Genomics. 2021 Oct 14;22:738. doi: 10.1186/s12864-021-08000-7 (PMC8515681; doi:10.1186/s12864-021-08000-7)
Supplement: Supplementary file 3 — Additional file 3 Table S3. Seven pairs of segmental duplicated S. bicolor trihelix genes. (XLS 22 kb) [file 12864_2021_8000_MOESM3_ESM.xls]

## Sheet: 7-genepair
Supplementary Table 3 The 7 pairs of segmental duplicates in Sorghum bicolor trihelix genes.
Gene	Gene ID	Chromosome Position	Group		Gene	Gene ID	Chromosome Position	Group
Sbtrihelix12	SORBI_3003G253500	3	SIP1	==	Sbtrihelix40	SORBI_3009G230700	9	SIP1
Sbtrihelix2	SORBI_3001G194600	1	GT2	==	Sbtrihelix6	SORBI_3001G534300	1	GT2
Sbtrihelix21	SORBI_3004G170700	4	GTY	==	Sbtrihelix24	SORBI_3005G047200	5	GTY
Sbtrihelix22	SORBI_3004G184400	4	SIP1	==	Sbtrihelix28	SORBI_3006G094500	6	SIP1
Sbtrihelix24	SORBI_3005G047200	5	GTY	==	Sbtrihelix36	SORBI_3008G047300	8	GTY
Sbtrihelix3	SORBI_3001G294700	1	SIP1	==	Sbtrihelix31	SORBI_3006G165100	6	SIP1
Sbtrihelix2	SORBI_3001G194600	1	GT2	==	Sbtrihelix23	SORBI_3004G300500	4	GT2
