# Supplementary material for: Genome-wide identification and expression profile analysis of trihelix transcription factor family genes in response to abiotic stress in sorghum [Sorghum bicolor (L.) Moench]
Source: BMC Genomics. 2021 Oct 14;22:738. doi: 10.1186/s12864-021-08000-7 (PMC8515681; doi:10.1186/s12864-021-08000-7)
Supplement: Supplementary file 4 — Additional file 4 Table S4. One-to-one orthologous gene relationships between S. bicolor and other plants. (XLS 43 kb) [file 12864_2021_8000_MOESM4_ESM.xls]

## Sheet: Sorghum bicolor-At
Supplementary Table 4 One-to-one orthologous relationships between Sorghum bicolor and Arabidopsis thaliana
SbTH Gene Name	SbTH Gene ID	Chr		AtTH Gene ID	Chr
Sbtrihelix3	transcript:EER94471	1	==	transcript:AT2G44730.1	2
Sbtrihelix4	transcript:OQU92764	1	==	transcript:AT5G05550.2	5
Sbtrihelix31	transcript:OQU82063	6	==	transcript:AT2G44730.1	2
Sbtrihelix29	transcript:EES11021	6	==	transcript:AT3G25990.1	3

## Sheet: Sorghum bicolor-Os
Supplementary Table 4 One-to-one orthologous relationships between Sorghum bicolor and Oryza sativa
SbTH Gene Name	SbTH Gene ID	Chr		OsTH Gene ID	Chr
Sbtrihelix2	transcript:EER91374	1	==	transcript:Os10t0516500-01	10
Sbtrihelix3	transcript:EER94471	1	==	transcript:Os10t0564200-01	10
Sbtrihelix1	transcript:EER93695	1	==	transcript:Os03t0666300-00	3
Sbtrihelix9	transcript:KXG36174	2	==	transcript:Os09t0558200-01	9
Sbtrihelix12	transcript:EES03423	3	==	transcript:Os01t0674000-01	1
Sbtrihelix13	transcript:OQU87430	3	==	transcript:Os01t0718900-01	1
Sbtrihelix11	transcript:KXG32411	3	==	transcript:Os01t0318400-00	1
Sbtrihelix12	transcript:EES03423	3	==	transcript:Os05t0560600-01	5
Sbtrihelix21	transcript:EES05214	4	==	transcript:Os11t0163500-01	11
Sbtrihelix15	transcript:EES06104	4	==	transcript:Os02t0104500-01	2
Sbtrihelix17	transcript:KXG29583	4	==	transcript:Os02t0174300-00	2
Sbtrihelix20	transcript:KXG30289	4	==	transcript:Os02t0516800-00	2
Sbtrihelix21	transcript:EES05214	4	==	transcript:Os02t0542400-01	2
Sbtrihelix22	transcript:KXG30464	4	==	transcript:Os02t0565000-01	2
Sbtrihelix23	transcript:EES05815	4	==	transcript:Os02t0648300-01	2
Sbtrihelix20	transcript:KXG30289	4	==	transcript:Os04t0397500-00	4
Sbtrihelix23	transcript:EES05815	4	==	transcript:Os04t0541100-01	4
Sbtrihelix24	transcript:OQU82934	5	==	transcript:Os11t0163500-01	11
Sbtrihelix24	transcript:OQU82934	5	==	transcript:Os12t0163500-01	12
Sbtrihelix28	transcript:EES12241	6	==	transcript:Os02t0565000-01	2
Sbtrihelix30	transcript:OQU82045	6	==	transcript:Os02t0648300-01	2
Sbtrihelix32	transcript:EES12791	6	==	transcript:Os02t0702100-01	2
Sbtrihelix26	transcript:KXG26157	6	==	transcript:Os04t0397500-00	4
Sbtrihelix27	transcript:EES10724	6	==	transcript:Os04t0405800-01	4
Sbtrihelix28	transcript:EES12241	6	==	transcript:Os04t0445600-00	4
Sbtrihelix29	transcript:EES11021	6	==	transcript:Os04t0486400-01	4
Sbtrihelix30	transcript:OQU82045	6	==	transcript:Os04t0541100-01	4
Sbtrihelix31	transcript:OQU82063	6	==	transcript:Os04t0543500-00	4
Sbtrihelix32	transcript:EES12791	6	==	transcript:Os04t0602300-01	4
Sbtrihelix33	transcript:KXG27398	6	==	transcript:Os04t0670900-01	4
Sbtrihelix35	transcript:EES15479	7	==	transcript:Os08t0484700-01	8
Sbtrihelix36	transcript:EES15712	8	==	transcript:Os11t0163500-01	11
Sbtrihelix40	transcript:EES18672	9	==	transcript:Os01t0674000-01	1
Sbtrihelix40	transcript:EES18672	9	==	transcript:Os05t0560600-01	5
Sbtrihelix39	transcript:OQU77323	9	==	transcript:Os05t0128000-00	5

## Sheet: Sorghum bicolor-Sl
Supplementary Table 4 One-to-one orthologous relationships between Sorghum bicolor and Solanum lycopersicum
SbTH Gene Name	SbTH Gene ID	Chr		SlTH Gene ID	Chr
Sbtrihelix003	transcript:EER94471	1	==	transcript:Solyc01g088820.2.1	1
Sbtrihelix002	transcript:EER93695	1	==	transcript:Solyc02g069390.2.1	2
Sbtrihelix040	transcript:OQU92764	1	==	transcript:Solyc06g051120.3.1	6
Sbtrihelix003	transcript:EER94471	1	==	transcript:Solyc08g007170.1.1	8
Sbtrihelix039	transcript:KXG30289	4	==	transcript:Solyc03g118230.2.1	3
Sbtrihelix040	transcript:OQU82063	6	==	transcript:Solyc01g088820.2.1	1
Sbtrihelix026	transcript:KXG26157	6	==	transcript:Solyc03g118230.2.1	3
Sbtrihelix040	transcript:OQU82063	6	==	transcript:Solyc08g007170.1.1	8
Sbtrihelix003	transcript:EES10724	6	==	transcript:Solyc09g008850.3.1	9

## Sheet: Sorghum bicolor-Ft
Supplementary Table 4 One-to-one orthologous relationships between Sorghum bicolor and Fagopyrum tartaricum
SbTH Gene Name	SbTH Gene ID	Chr		FtTH Gene ID	Chr

## Sheet: Sorghum bicolor-Ta
Supplementary Table 4 One-to-one orthologous relationships between Sorghum bicolor and Triticum aestivum
SbTH Gene Name	SbTH Gene ID	Chr		TaTH Gene ID	Chr
Sbtrihelix3	transcript:EER94471	1	==	transcript:TraesCS1A02G216300.1	1A
Sbtrihelix2	transcript:EER91374	1	==	transcript:TraesCS1A02G176700.2	1A
Sbtrihelix3	transcript:EER94471	1	==	transcript:TraesCS1B02G229500.1	1B
Sbtrihelix3	transcript:EER94471	1	==	transcript:TraesCS1D02G218500.1	1D
Sbtrihelix1	transcript:EER93695	1	==	transcript:TraesCS4A02G294700.2	4A
Sbtrihelix4	transcript:OQU92764	1	==	transcript:TraesCS4A02G111300.1	4A
Sbtrihelix5	transcript:OQU92765	1	==	transcript:TraesCS4A02G111200.1	4A
Sbtrihelix4	transcript:OQU92764	1	==	transcript:TraesCS4B02G192600.1	4B
Sbtrihelix6	transcript:KXG40355	1	==	transcript:TraesCS4B02G396900.1	4B
Sbtrihelix4	transcript:OQU92764	1	==	transcript:TraesCS4D02G193800.1	4D
Sbtrihelix5	transcript:OQU92765	1	==	transcript:TraesCS4D02G193900.1	4D
Sbtrihelix1	transcript:EER93695	1	==	transcript:TraesCS4D02G017200.2	4D
Sbtrihelix6	transcript:KXG40355	1	==	transcript:TraesCS5A02G558200.1	5A
Sbtrihelix6	transcript:KXG40355	1	==	transcript:TraesCSU02G029700.1	Un
Sbtrihelix9	transcript:KXG36174	2	==	transcript:TraesCS5A02G360100.1	5A
Sbtrihelix9	transcript:KXG36174	2	==	transcript:TraesCS5B02G362600.2	5B
Sbtrihelix9	transcript:KXG36174	2	==	transcript:TraesCS5D02G369500.2	5D
Sbtrihelix12	transcript:EES03423	3	==	transcript:TraesCS1B02G420500.1	1B
Sbtrihelix12	transcript:EES03423	3	==	transcript:TraesCS1D02G400500.1	1D
Sbtrihelix14	transcript:OQU88149	3	==	transcript:TraesCS3A02G441300.1	3A
Sbtrihelix13	transcript:OQU87430	3	==	transcript:TraesCS3A02G245400.1	3A
Sbtrihelix12	transcript:EES03423	3	==	transcript:TraesCS3A02G271400.1	3A
Sbtrihelix14	transcript:OQU88149	3	==	transcript:TraesCS3B02G475300.1	3B
Sbtrihelix12	transcript:EES03423	3	==	transcript:TraesCS3B02G305100.1	3B
Sbtrihelix13	transcript:OQU87430	3	==	transcript:TraesCS3B02G274700.1	3B
Sbtrihelix14	transcript:OQU88149	3	==	transcript:TraesCS3D02G434100.1	3D
Sbtrihelix12	transcript:EES03423	3	==	transcript:TraesCS3D02G271000.1	3D
Sbtrihelix13	transcript:OQU87430	3	==	transcript:TraesCS3D02G246100.1	3D
Sbtrihelix20	transcript:KXG30289	4	==	transcript:TraesCS2A02G287600.2	2A
Sbtrihelix22	transcript:KXG30464	4	==	transcript:TraesCS2A02G313300.1	2A
Sbtrihelix20	transcript:KXG30289	4	==	transcript:TraesCS2B02G304400.1	2B
Sbtrihelix22	transcript:KXG30464	4	==	transcript:TraesCS2B02G332100.1	2B
Sbtrihelix15	transcript:EES06104	4	==	transcript:TraesCS6A02G013200.2	6A
Sbtrihelix22	transcript:KXG30464	4	==	transcript:TraesCS6A02G198600.1	6A
Sbtrihelix17	transcript:KXG29583	4	==	transcript:TraesCS6A02G155000.1	6A
Sbtrihelix23	transcript:EES05815	4	==	transcript:TraesCS6A02G240200.1	6A
Sbtrihelix23	transcript:EES05815	4	==	transcript:TraesCS6B02G284400.3	6B
Sbtrihelix15	transcript:EES06104	4	==	transcript:TraesCS6B02G020100.1	6B
Sbtrihelix17	transcript:KXG29583	4	==	transcript:TraesCS6B02G183000.1	6B
Sbtrihelix22	transcript:KXG30464	4	==	transcript:TraesCS6B02G230000.1	6B
Sbtrihelix17	transcript:KXG29583	4	==	transcript:TraesCS6D02G144900.1	6D
Sbtrihelix23	transcript:EES05815	4	==	transcript:TraesCS6D02G222500.1	6D
Sbtrihelix24	transcript:OQU82934	5	==	transcript:TraesCS4A02G209100.1	4A
Sbtrihelix24	transcript:OQU82934	5	==	transcript:TraesCS4D02G110200.1	4D
Sbtrihelix26	transcript:KXG26157	6	==	transcript:TraesCS2A02G287600.2	2A
Sbtrihelix27	transcript:EES10724	6	==	transcript:TraesCS2A02G291700.2	2A
Sbtrihelix28	transcript:EES12241	6	==	transcript:TraesCS2A02G313300.1	2A
Sbtrihelix30	transcript:OQU82045	6	==	transcript:TraesCS2A02G389200.1	2A
Sbtrihelix32	transcript:EES12791	6	==	transcript:TraesCS2A02G436000.1	2A
Sbtrihelix29	transcript:EES11021	6	==	transcript:TraesCS2A02G320100.1	2A
Sbtrihelix27	transcript:EES10724	6	==	transcript:TraesCS2B02G308200.2	2B
Sbtrihelix28	transcript:EES12241	6	==	transcript:TraesCS2B02G332100.1	2B
Sbtrihelix29	transcript:EES11021	6	==	transcript:TraesCS2B02G363200.2	2B
Sbtrihelix30	transcript:OQU82045	6	==	transcript:TraesCS2B02G407400.1	2B
Sbtrihelix32	transcript:EES12791	6	==	transcript:TraesCS2B02G457200.1	2B
Sbtrihelix33	transcript:KXG27398	6	==	transcript:TraesCS2B02G579700.1	2B
Sbtrihelix27	transcript:EES10724	6	==	transcript:TraesCS2D02G289700.2	2D
Sbtrihelix28	transcript:EES12241	6	==	transcript:TraesCS2D02G311800.1	2D
Sbtrihelix29	transcript:EES11021	6	==	transcript:TraesCS2D02G343200.1	2D
Sbtrihelix30	transcript:OQU82045	6	==	transcript:TraesCS2D02G387100.1	2D
Sbtrihelix31	transcript:OQU82063	6	==	transcript:TraesCS2D02G388500.1	2D
Sbtrihelix32	transcript:EES12791	6	==	transcript:TraesCS2D02G433900.1	2D
Sbtrihelix33	transcript:KXG27398	6	==	transcript:TraesCS2D02G549900.1	2D
Sbtrihelix32	transcript:EES12791	6	==	transcript:TraesCS6A02G270200.1	6A
Sbtrihelix32	transcript:EES12791	6	==	transcript:TraesCS6B02G297500.1	6B
Sbtrihelix36	transcript:EES15712	8	==	transcript:TraesCS5A02G124200.1	5A
Sbtrihelix36	transcript:EES15712	8	==	transcript:TraesCS5D02G132100.1	5D
Sbtrihelix40	transcript:EES18672	9	==	transcript:TraesCS1A02G392300.1	1A
Sbtrihelix40	transcript:EES18672	9	==	transcript:TraesCS1B02G420500.1	1B
Sbtrihelix40	transcript:EES18672	9	==	transcript:TraesCS1D02G400500.1	1D
Sbtrihelix39	transcript:OQU77323	9	==	transcript:TraesCS1D02G072600.1	1D
Sbtrihelix40	transcript:EES18672	9	==	transcript:TraesCS3A02G271400.1	3A
Sbtrihelix40	transcript:EES18672	9	==	transcript:TraesCS3B02G305100.1	3B
