# Supplementary material for: Genome-wide identification and expression profile analysis of trihelix transcription factor family genes in response to abiotic stress in sorghum [Sorghum bicolor (L.) Moench]
Source: BMC Genomics. 2021 Oct 14;22:738. doi: 10.1186/s12864-021-08000-7 (PMC8515681; doi:10.1186/s12864-021-08000-7)
Supplement: Supplementary file 5 — Additional file 5 Table S5. Results of Tajima’s D neutrality test. [file 12864_2021_8000_MOESM5_ESM.xlsx]

## Sheet: Sheet1
Supplementary Table 6 Results from Tajima's Neutrality Test.
m	S	ps	Θ	π	D
40	124	1	0.235098	0.845523	9.55798
NOTE.-- The analysis involved 40 amino acid sequences. All positions containing gaps and missing data were eliminated. There were a total of 124 positions in the final dataset. Evolutionary analyses were conducted in MEGA7 [2].
Abbreviations: m = number of sequences, n = total number of sites, S = Number of segregating sites, ps = S/n, Θ = ps/a1, π = nucleotide diversity, and D is the Tajima test statistic (see chapter 12 in ref. [3] for details).
