# Supplementary material for: Genome-wide identification and expression profile analysis of trihelix transcription factor family genes in response to abiotic stress in sorghum [Sorghum bicolor (L.) Moench]
Source: BMC Genomics. 2021 Oct 14;22:738. doi: 10.1186/s12864-021-08000-7 (PMC8515681; doi:10.1186/s12864-021-08000-7)
Supplement: Supplementary file 6 — Additional file 6 Table S6. Primer sequences for qPCR. [file 12864_2021_8000_MOESM6_ESM.xlsx]

## Sheet: Table for primer design
Gene	Gene ID	Sequence(5′to 3′)F	Sequence(5′to 3′)R
TUB Sobic.001G1070200 α-tubulin	TUB	TCGGAAACGCGTGCTGGGAG	AGCATCGTCACCTCCCCCAA
Sbtrihelix2	EER91374	ACGACGACGAGGACGACTACG	TGCTGTTGCTGGTGCTGGAAC	CCCCTCCCTTTCTCTCCTGCTTCACATGCTTCTCTCCCTACCATTTTTTGCCCCACACTCCTCTCCCTCTCCCCCCTCTGTCCTTTTGGTTTTACTAGCTAACAAATTGTGTAGTATTAGGCAGGGAGGGAGGTAAAGCCCCTCTGACAGCGCAGCATCTTGTTTGTTTTATCTCCCACATCATCCCCCTCATCATCTTCTGCACACCTCCACATCTCTCTCTCTCCTCCGGCAGTACTCAACATTTCTCAACTTTCATCTTCTCTCTCCTTCACCCTCCTCCTCCATATCTCTTCTTCCTTACCCTTCATCACAGATATCATATTCTCCTCATCTTTCTCTCTCCTCCATCCTCCCTACTTATTTATTGAAGGCTGCTTATAGATGGTATCTTAATTC…
Sbtrihelix7	OQU88322	AGACACTGATGAGGCAACTGAACG	ACCCACCTTACCCTTTCCCTTCC	ATGACTGGCGGTCCTTCATCACCGGTTGCTTCAGCATCATTGTTTGGAGTTGGTGGTGGCAATGGTTCAAGATGTGAGGGCTCAGCTTCACCGGTAAGCTCTCCAATACCTCCTGTAGAGAATACAAACAAAGATCCAATTTGGAGTGATGCTGGTTCAGATGTGGAAAACAAGGGTGGACGTATGTATTGGTCTGAAAAAGACAACCTGCGTCTATTAAGTGCTTGGATCAACAACTCAAATGACCCCATTGATGGCAATTCAAAGTCGGGAGCTCGTTACTGGAACGAAGTTGCTGCTGAATACAACAACTATGCTCCTAAGGACAGGAAAAGAACAGCTACACAATGCAAGAACCATTATAATACAATCAATGCACTTGTCACAAGGTTCCATGGA…
Sbtrihelix10	KXG36476	ATGCTGCAACTTCATCGGCTACC	CCCTGCTACCTTTATCGCCTTGG	AGAAGAATGGAACCAGAAGGCAGTTCAGGGACCGGTGGACATGCTACTTGGACTTCAACTTGGTCAGGCTACATGCTCGAGTACCTTGCCAATTTAGTGGTTAATGGCACCAAGACTTCATCCACCTTCAAGATGGTTCACTACAATGGATGTGAAAAGGCTCTCCAAGAGAAATTTGGCATTATGCGCAGTGGTGAGCAGGTTAAGAATCACCTTAAGACATGGCAAAAGAAGTTTCGAAAAGTCTGTGACCTTCGTGGTTTGAGTGCTGCTGGTTGGGATGAAGATACCTTCACTATAACTCTTGATGATGAGCACTACAACAGCCATATTAAGGTATTTGTTGAATTATTAGTGCTCAAACATAGTTGCTGAATATTATTTGTCAAACATAGCTGC…
Sbtrihelix14	OQU88149	TCTGAACACGAATGCTCTGG	AGTCCGCACCTATTTGGATG	ATGTCTGCCAACGAGAACTCACCGCCGGTGGAGGCCGCTGCAGCTGCAGCTGCCGCCGCCGCGTCCACGCCACGGTCGCGGCTGCCGCGGTGGACGCGGCACGAGACGCTGGTCCTGATCCAGGCTCGGCGCGCCATGGAGCGGGGCGGGCTGCAGCTGCCGGCGGTGCGGCCGCGGCCAAAGTGGGCGGCGGTGTCGGCCTACTGCCGGCGCCACGGCGTGGAGCGCGGGCCCATGCAGTGCCGGAAGCGGTGGGGCAACCTGTCGTGGGACCTCAAGAAGATCGTCGCGTGGGAAGGGAAGGCCGTCGCCGGCGCCGGCGTCGGCGCTGCCGGCGACGCGCAGCACGAGTCGTTCTGGGACATGCGCGGCGACCAGCGGCGCGCCAGGCAGCTGCCC…
Sbtrihelix15	EES06104	TGCTCTGCTTCGGATGCTATTGC	AGGGAGGGAGGGAGGGAGAAG	ATGCAGTCCGGCTACGGCGGCGTGTCCGAGTTCCAGCAGTTCATCATGGACGGCGGCTTCGCCATGTCCGCGCCGCCGCCTCAGCAGCAGCCGCCCCAGCCCGCCGCCGCCTCCGCCCAGGAGCTGGGCGGGCCCTTCAGGTACCAGCCTCTGCACCACCACGCGCTGCCGCCGCAGCACCACCACCACGCGCCGCACATGCCGCCGCACTTCGCCCACTTCGGCGCCGCCCCGCCGCCGCCCTTCACGCAGCAGCTGCTGCACCAGGCGGCCGCCGCGGGGCACCACCACCTCCAGCTCTTCCACGAGCAGCAGCAGCAGCATCACCACCACCACAAGCCCCAGCCGCCGCCGCCGCATCCGCAGCACCACCAGCTGCCGGCCAGATGGGCACCGCAG…
Sbtrihelix24	OQU82934	GACCACCACCACCAACACCATAG	CTGTCCACTTCATCCGATGCCATG	ATGCCGGGGACTTTCACAATGTCTATGATCAGGGCTACAGAGCCTGATGACTTTCCTGGCTTTCAGTTCAAAGAACATGGAAAGAGTGATGACCACCACCACCAACACCATAGTCATCACTCAAAGAACTGCAAAAGTGATGGCGAGGAACATGATGTGGCTGAAGATGCTATTGATACCCCAAGTGGCAAAGGCAAGAAGGGCTCTGCATGGCATCGGATGAAGTGGACAGATTCAATGGTAAAACTTTTGATTACAGCAGTGTCTTACACTGGGGATGATCATGGTGCTGATTCCGGTGGTGGCAGGAAGAACTTTACAATAATGCAGAAGAAGGGCAAATGGAAGGCGATATCGAAGGTTATGGGAGAGAGAGGCTGCCATGTGTCACCGCAACAG…
Sbtrihelix25	KXG28676	GATGACTGGGACAACGAGGT	TGCTACCTTTATCGCCTTGG	AGAAGAATGGAACCAGAAGGCAGTTCAGGGACCGGTGGACATGCTACTTGGACTTCAACTTGGTCAGGCTACATGCTCGAGTACCTTGCCAATTTAGTGGTTAATGGCACCAAGACTTCATCCACCTTCAAGATGGTTCACTACAATGGATGTGCAAAGGCTCTCCAAGAGAAATTTGGCATTGTGCGCAGTGGTGAGCAGGTTAAGAATCACCTTAAGACATGGCAAAAGAAGTTTCGAAAAGTCTGTGACCTTCGTGGTTTGAGTGCTGCTGGTTGGGATGAAGATACCTTCACTATAACTCTTGATGATGAGCACTACAACAGCCATATTAAGGTATTTGTTGAATTATTAGTGCTCAAACATAGTTGCTGAATATTATTTGTCAAACATAGCTAC…
Sbtrihelix27	OQU81487	GCGATATTGTGACCGAGTGGAAGG	CATTGCCTGCTGCTCCTGACTG	ATGGCCTCCTGCGACGACGACTTCGGCCTCCTCGGTGACGACGCCCACCAGCCGGCAACTCCCCCGCCCGCACCCCCCATCGCCCAGCAACCCGCGCCGCCGCCGTCGCAGCAGGCCGCCCATCCCTTCAGCTTCACTGTCGCGCCTGCGGGGGTTGCCGCCGGCGCCGGCTCCTTCGCGCAGGTCCAGGAGGACAGCAACCACCACGCCGAGAGCGGCAAGCCGGCGCAACACGCCAAGCGGGGCAGGGAGCGCGCCGAGGAGTTCAGCAGCGATGGGGGCGAGTACTGTTCCTACATCAACAGCAGCGGCAGCGGCGGTGGGGGGAAGAAGGGCTGTGGCGGTGGAGGGATTTCGAGCGTGCGCGACCTCTACCGTAAGGATCGGGAGGAGTGGACG…
Sbtrihelix28	EES12241	CAGTGAACGGGAAGAGGAAG	CATCTGCGTGTTGAGGAAGA	CCACACGGTCTCCTATCCCAATTTCGTCGTACCGCCCGGTACCGTACCATGGACGGAACGTGGTGGACAAGCGGTCTTCCTGCCGGCCGACGCGTCGGGGTCGGGTTCCAACCAGCCCAAACCACCCCCGCCGCCGGCCGTTTGCCCCCCCGCACTCCACCACCTGACCTGCGCCGGCCCATCCTCCCGGCCTGGCCCAAGCCAACGCGCCCCGCGCTGCCCCTGCCGTGCCGAGTCCCAGCCGGATCCCCCTCAAAGCACGACAACCCCACGCCGCCGGCACCGCCGCACCACCGAAACCAACCCTACCCAAACCAAATCGGATCCGATCCCCTTCCCCTCCCCTCGCCCAATTCGCTCCGATCCGCCGCGACCGCGCGATGGACGACGACGACGACG…
Sbtrihelix32	EES12791	GAACAACAATGGCGGCAGACAATG	TGCTCCTCCCGTTCCATCCAC	ATGATGGAGGCGGGAGGAGCGGGAGCGGGAGGAAGGGACGAGAGGGTGCCGCAGTGGGGCGCGCAGGAGACGCGGGAGCTGATCATGGCGCGCGGGGAGATGGAGCGGGAGACCGTTGCGGCGCGCCGCAGCGCCAAGACGATGTGGGAGGCCGTCGCCGCGCGGCTCCGGGAGCGGGGCTACCGACGAACCGCCGAGCAGTGCAAGTGCAAGTGGAAGAACCTCGTCAACCGCTACAAGGTAACACAATCCTTCATCCTCTTCCGGCTTTTCCAGATAACTTTCTAGCCTAGTCTCCGTAACGCTAGATTGACCGGTCTGTTCTGGACCACCAGGCAACGATGCTCTGCTGTACTATTCTTGCGTTGATGGCAAAATGATATGCATTGCCGGCTTGTG…
Sbtrihelix33	KXG27398	GGAGGTGGAAGCGGTATGTA	ACCACGGCAGGTACAGAAAC	TGCGCGCAGGAGGAAAGGAAAAGAGTGATGAGCAGCCGTGAACGTGAACGAGCGTGGCCGGGCGCGCGCGGGCGATGAGGTGGAGCTCTGCGCAGCGGCGCAGCGCGCGCCCCCACTCACATGGAGCGCCCTGCCACTGCCACGCTCCAAGCCTTGCACTGCACTGCACACTCACCCACTCAACACCCGCCCCTCAGCTGAAAGAAACGCCCCCAGCCTGCCTGCCGCGCAGCGCACCCTCCCTTCCCCCGCGCTCTCCCTTGGCTGGGTCTGGCTGTGGTGGGTTAAAGCTTAACGCCACCACTAAACCTAAAGCCAACGCAACGCCGTGGGCATGTAAATACGGGGGGGACTCCTCGCCCGCGCCGCGCCGCGCGTCTGAACCCAACCGCACCCAAC…
Sbtrihelix36	EES15712	GTCAGTCACCACCATCACCATCAC	CTTTCCCTTGCTGGTCTGGCTATC	TATTTTTTATAATATTGTTATCTTATCGTGCGATCTATTTAGTATAAACTATTAGCTATCCCGTAGCAATGCACGGGCACGCTACCTAGTTATAGTAAAATTGTGCAATTAGTTATTTTTTTATCTATATTTAATACTTTATGCATACGTCCAAAGATTCGATGTGATGATGAATATTATAAACTTTTGGAATTTTAGTGCATCTAAACAAGGCCTAAGCATATGAAATCAACAAGAATAAAATATTAAATGGGAGAGAGAAAAAAAAAACACAAATTCCCGTGCGTTCTTTTTTCCGCCGTCTGCTTCCCCTTCCGTCCGCTTCCCTCGTCCTCCTTCCCTCCTCCTGTCTCTCTCTCTCGCTACCCTCTCGCTCCCAGAGGACTGTTGGGCCACCGC…
Sbtrihelix37	EES15806	TAGCAACCAACGTGAGGCCAATG	ACTGCTGTGCCTGATGCTGATTC	ATGCATTGGATGCCTGGAGGATCTGGGGGGGCCATATCCTCTCCGGGATGGTATGGGTACTCCGGCGTCCCCTTCGGCCAGGACGGATCTGGTGGCCGCGGATCCGGCGCTCCCTTCATCCCGAGCGGATCTGGTGGCCGCGGATCCACAGGCGGAGGTGCGAACGCTCGCAAGGCCCGTCCCCGCGCTGCAAGGGCCGGCCGTGAAGACAACCCGGACCAGCAGCAGTTCTTCCCCGGCATGGACGGCTTTCGCTACCCGGTGAGTTTACTTACAATGACATTTAGTTTACGCACTAGAGTAATTAGTTAGAACTTCTCTGGTATTTAAGTACTTATCTGGTAATTAGTTTACGCACTAGAGTAATTAGTAATATAGTATTTAGTTTACGTACTAGAT…
Sbtrihelix39	OQU77324	CGGCGACTCGTGATGACTGATG	GTAGGGCGTGCTTGGGTTTGG	ATGGATCCCTTCCACCACCTCAACACCTCCTTCTCCAACCCGTACCACCCGCTCCTCTCCCCATCGCCGCCGCACCACCCGCACTTCCCTCCGCTCCCGCCGCTGCCCGACCCGCCCCACCACCAGCTGCCATCCGCCTCCGCCGCCTCCAGCGCCGCCGCCGCCACCAGCCTCGAGCGGGACCGCCTGCCGCAGTGGTCCCACGCCGAGACGGCCGCGTTCCTCGCCGTCCGCGCCGACCTCGACCACTCCTTCCTCACCACCAAGCGCAACAAGGCGCTCTGGGAGGCCGTCTCCGCGCGCCTCCACGCGCAGGGCTTCGCCCGCACCCCGGACCAGTGTAAGTCCAAGTGGAAGAACCTCGTCACCAGGTTCAAAGGCACCGAGGCCGCCGCCGCC…
